# Supplementary material for: Mediterranean Diet Outcomes Across the Mother–Milk–Infant Triad: A Narrative Review
Source: Nutrients. 2025 May 23;17(11):1760. doi: 10.3390/nu17111760 (PMC12157837; doi:10.3390/nu17111760)
Supplement: Supplementary file 1 [file nutrients-17-01760-s001.zip]

Archive with 1 entries (1 files):
- nutrients-3609542-supplementary.pdf
